# Supplementary material for: Integrative Metabolomic and Lipidomic Profiling of Lung Squamous Cell Carcinoma for Characterization of Metabolites and Intact Lipid Species Related to the Metastatic Potential
Source: Cancers (Basel). 2021 Aug 19;13(16):4179. doi: 10.3390/cancers13164179 (PMC8391613; doi:10.3390/cancers13164179)
Supplement: Supplementary file 1 [file cancers-13-04179-s001.zip]

Archive with 1 entries (1 files):
- cancers-1230752-supplementary.pdf
